# Supplementary material for: Development of high‐resolution DNA barcodes for Dioscorea species discrimination and phylogenetic analysis
Source: Ecol Evol. 2019 Aug 22;9(18):10843–53. doi: 10.1002/ece3.5605 (PMC6787845; doi:10.1002/ece3.5605)
Supplement: Supplementary file 2 [file ECE3-9-10843-s002.xls]

## Sheet: Sheet1
Table S1 Information for Dioscorea species used for DNA extraction and sequencing in this study. Dash represents individuals not included in PCR product sequencing.
Species	section	Locality	Collection code	Sequences (deposite in ENA, Accession: PRJEB29179,ERZ773993)
				atpF	rpoB-trnC	trnD-trnT	psaA-ycf3	ycf4-cemA	clpP-psbB	rpl14-rpl16
Dioscorea alata	Sect. Enantiophyllum Uline	Hainan, China	Dal3	-	PCR amplicon sequenced	-	PCR amplicon sequenced	PCR amplicon sequenced	-	-
Dioscorea alata	Sect. Enantiophyllum Uline	Zhanjiang, Guangdong, China	Dal4	-	PCR amplicon sequenced	-	PCR amplicon sequenced	PCR amplicon sequenced	-	-
Dioscorea alata	Sect. Enantiophyllum Uline	Danzhou, Hainan, China	Dal5	PCR amplicon sequenced	PCR amplicon sequenced	PCR amplicon sequenced	PCR amplicon sequenced	PCR amplicon sequenced	-	-
Dioscorea alata	Sect. Enantiophyllum Uline	Hainan, China	Dal6	-	PCR amplicon sequenced	-	PCR amplicon sequenced	PCR amplicon sequenced	-	-
Dioscorea alata	Sect. Enantiophyllum Uline	Guangxi, China	Dal25	-	PCR amplicon sequenced	-	PCR amplicon sequenced	PCR amplicon sequenced	-	-
Dioscorea alata	Sect. Enantiophyllum Uline	Pinnan, Guangxi, China	Dal40	-	PCR amplicon sequenced	-	PCR amplicon sequenced	PCR amplicon sequenced	PCR amplicon sequenced	-
Dioscorea alata	Sect. Enantiophyllum Uline	Nanning, Guangxi, China	Dal42	-	PCR amplicon sequenced	-	PCR amplicon sequenced	PCR amplicon sequenced	-	-
Dioscorea alata	Sect. Enantiophyllum Uline	Hepu, Guangxi, China	Dal46	-	PCR amplicon sequenced	-	PCR amplicon sequenced	PCR amplicon sequenced	-	-
Dioscorea alata	Sect. Enantiophyllum Uline	Bayi farm, Hainan, China	Dal47	-	PCR amplicon sequenced	-	PCR amplicon sequenced	PCR amplicon sequenced	-	-
Dioscorea alata	Sect. Enantiophyllum Uline	Rongxian, Guangxi, China	Dal56	-	PCR amplicon sequenced	-	PCR amplicon sequenced	PCR amplicon sequenced	-	-
Dioscorea alata	Sect. Enantiophyllum Uline	Ruili, Yunnan, China	Dal70	-	PCR amplicon sequenced	PCR amplicon sequenced	PCR amplicon sequenced	PCR amplicon sequenced	PCR amplicon sequenced	PCR amplicon sequenced
Dioscorea alata	Sect. Enantiophyllum Uline	Duowen, Hainan, China	Dal80	-	PCR amplicon sequenced	-	PCR amplicon sequenced	PCR amplicon sequenced	-	-
Dioscorea alata	Sect. Enantiophyllum Uline	Bobai, Guangxi, China	Dal95	PCR amplicon sequenced	PCR amplicon sequenced	PCR amplicon sequenced	PCR amplicon sequenced	PCR amplicon sequenced	PCR amplicon sequenced	PCR amplicon sequenced
Dioscorea alata	Sect. Enantiophyllum Uline	Wenchang, Hainan, China	Dal101	-	PCR amplicon sequenced	-	PCR amplicon sequenced	PCR amplicon sequenced	-	-
Dioscorea alata	Sect. Enantiophyllum Uline	Lingao, Hainan, China	Dal108	-	PCR amplicon sequenced	-	PCR amplicon sequenced	PCR amplicon sequenced	-	-
Dioscorea alata	Sect. Enantiophyllum Uline	Wuzhishan, Hainan, China	Dal115	-	PCR amplicon sequenced	-	PCR amplicon sequenced	PCR amplicon sequenced	-	-
Dioscorea alata	Sect. Enantiophyllum Uline	Wanning, Hainan, China	Dal129	-	PCR amplicon sequenced	-	PCR amplicon sequenced	PCR amplicon sequenced	-	-
Dioscorea alata	Sect. Enantiophyllum Uline	Lingao, Hainan, China	Dal134	-	PCR amplicon sequenced	-	PCR amplicon sequenced	-	-	-
Dioscorea alata	Sect. Enantiophyllum Uline	Ledong, Hainan, China	Dal139	-	PCR amplicon sequenced	-	PCR amplicon sequenced	PCR amplicon sequenced	-	-
Dioscorea alata	Sect. Enantiophyllum Uline	Danzhou, Hainan, China	Dal141	-	PCR amplicon sequenced	-	PCR amplicon sequenced	PCR amplicon sequenced	-	-
Dioscorea alata	Sect. Enantiophyllum Uline	Ledong, Hainan, China	Dal151	-	-	-	PCR amplicon sequenced	PCR amplicon sequenced	-	-
Dioscorea alata	Sect. Enantiophyllum Uline	Shangsi, Guangxi, China	Dal198	-	PCR amplicon sequenced	-	PCR amplicon sequenced	PCR amplicon sequenced	-	-
Dioscorea alata	Sect. Enantiophyllum Uline	Banan, Chongqing, China	Dal200	-	PCR amplicon sequenced	-	PCR amplicon sequenced	PCR amplicon sequenced	-	-
Dioscorea alata	Sect. Enantiophyllum Uline	Panxian, Guizhou, China	Dal216	-	-	-	PCR amplicon sequenced	PCR amplicon sequenced	-	-
Dioscorea alata	Sect. Enantiophyllum Uline	Yaoan, Yunnan, China	Dal228	-	PCR amplicon sequenced	-	PCR amplicon sequenced	-	-	-
Dioscorea polystachya	Sect. Enantiophyllum Uline	Puyang, Henan, China	Do1	-	PCR amplicon sequenced	-	PCR amplicon sequenced	PCR amplicon sequenced	-	-
Dioscorea polystachya	Sect. Enantiophyllum Uline	Tianjin, China	Do2	-	PCR amplicon sequenced	-	PCR amplicon sequenced	PCR amplicon sequenced	-	-
Dioscorea polystachya	Sect. Enantiophyllum Uline	Shanxi, China	Do3	-	PCR amplicon sequenced	-	PCR amplicon sequenced	PCR amplicon sequenced	-	-
Dioscorea polystachya	Sect. Enantiophyllum Uline	Shaanxi, China	Do4	-	PCR amplicon sequenced	-	PCR amplicon sequenced	PCR amplicon sequenced	-	-
Dioscorea polystachya	Sect. Enantiophyllum Uline	Xiamen, Fujian, China	Do5	-	PCR amplicon sequenced	-	PCR amplicon sequenced	PCR amplicon sequenced	-	-
Dioscorea polystachya	Sect. Enantiophyllum Uline	Jiaozuo, Henan, China	Do6	-	PCR amplicon sequenced	-	PCR amplicon sequenced	PCR amplicon sequenced	-	-
Dioscorea polystachya	Sect. Enantiophyllum Uline	Kunming, Yunan, China	Do7	-	PCR amplicon sequenced	PCR amplicon sequenced	PCR amplicon sequenced	PCR amplicon sequenced	PCR amplicon sequenced	PCR amplicon sequenced
Dioscorea polystachya	Sect. Enantiophyllum Uline	Chongqing, China	Do8	-	PCR amplicon sequenced	-	PCR amplicon sequenced	PCR amplicon sequenced	-	-
Dioscorea polystachya	Sect. Enantiophyllum Uline	Henan, China	Do9	-	PCR amplicon sequenced	-	PCR amplicon sequenced	PCR amplicon sequenced	-	-
Dioscorea esculenta	Sect. Combilium Prain et Burkill	Baoting, Hainan, China	De20	-	PCR amplicon sequenced	-	PCR amplicon sequenced	PCR amplicon sequenced	-	-
Dioscorea esculenta	Sect. Combilium Prain et Burkill	Hainan, China	De21	-	PCR amplicon sequenced	-	PCR amplicon sequenced	PCR amplicon sequenced	-	-
Dioscorea esculenta	Sect. Combilium Prain et Burkill	Wuzhishan, Hainan, China	De22	PCR amplicon sequenced	PCR amplicon sequenced	PCR amplicon sequenced	PCR amplicon sequenced	PCR amplicon sequenced	PCR amplicon sequenced	PCR amplicon sequenced
Dioscorea esculenta	Sect. Combilium Prain et Burkill	Qiongzhong, Hainan, China	De23	-	PCR amplicon sequenced	-	PCR amplicon sequenced	PCR amplicon sequenced	-	-
Dioscorea esculenta	Sect. Combilium Prain et Burkill	Hainan, China	De24	-	PCR amplicon sequenced	-	PCR amplicon sequenced	PCR amplicon sequenced	-	-
Dioscorea esculenta	Sect. Combilium Prain et Burkill	Lingshui, Hainan, China	De103	-	PCR amplicon sequenced	-	PCR amplicon sequenced	PCR amplicon sequenced	-	-
Dioscorea esculenta	Sect. Combilium Prain et Burkill	Wenchang, Hainan, China	De105	-	PCR amplicon sequenced	-	PCR amplicon sequenced	PCR amplicon sequenced	-	-
Dioscorea esculenta	Sect. Combilium Prain et Burkill	Wenchang, Hainan, China	De109	-	PCR amplicon sequenced	-	PCR amplicon sequenced	PCR amplicon sequenced	-	-
Dioscorea esculenta	Sect. Combilium Prain et Burkill	Hepu, Guangxi, China	De111	-	PCR amplicon sequenced	-	PCR amplicon sequenced	PCR amplicon sequenced	-	-
Dioscorea esculenta	Sect. Combilium Prain et Burkill	Hepu, Guangxi, China	De112	-	PCR amplicon sequenced	-	PCR amplicon sequenced	PCR amplicon sequenced	-	-
Dioscorea esculenta	Sect. Combilium Prain et Burkill	Hepu, Guangxi, China	De114	-	PCR amplicon sequenced	-	PCR amplicon sequenced	PCR amplicon sequenced	-	-
Dioscorea esculenta	Sect. Combilium Prain et Burkill	Bayi farm, Hainan, China	De125	-	PCR amplicon sequenced	-	PCR amplicon sequenced	PCR amplicon sequenced	-	-
Dioscorea esculenta	Sect. Combilium Prain et Burkill	Hainan, China	De133	-	PCR amplicon sequenced	-	PCR amplicon sequenced	PCR amplicon sequenced	-	-
Dioscorea esculenta	Sect. Combilium Prain et Burkill	Hainan, China	De153	-	PCR amplicon sequenced	-	PCR amplicon sequenced	PCR amplicon sequenced	-	-
Dioscorea esculenta	Sect. Combilium Prain et Burkill	Hainan, China	De169	-	PCR amplicon sequenced	-	PCR amplicon sequenced	PCR amplicon sequenced	-	-
Dioscorea esculenta	Sect. Combilium Prain et Burkill	Hainan, China	De170	-	PCR amplicon sequenced	-	PCR amplicon sequenced	PCR amplicon sequenced	-	-
Dioscorea esculenta	Sect. Combilium Prain et Burkill	Hainan, China	De215	-	PCR amplicon sequenced	PCR amplicon sequenced	PCR amplicon sequenced	PCR amplicon sequenced	PCR amplicon sequenced	PCR amplicon sequenced
Dioscorea persimilis	Sect. Enantiophyllum Uline	Danzhou, Hainan, China	Dp8	-	PCR amplicon sequenced	-	PCR amplicon sequenced	PCR amplicon sequenced	-	-
Dioscorea persimilis	Sect. Enantiophyllum Uline	Danzhou, Hainan, China	Dp12	-	-	-	PCR amplicon sequenced	PCR amplicon sequenced	-	-
Dioscorea persimilis	Sect. Enantiophyllum Uline	Danzhou, Hainan, China	Dp19	-	PCR amplicon sequenced	-	PCR amplicon sequenced	PCR amplicon sequenced	-	-
Dioscorea persimilis	Sect. Enantiophyllum Uline	Baisha, Hainan, China	Dp28	-	PCR amplicon sequenced	-	PCR amplicon sequenced	-	-	-
Dioscorea persimilis	Sect. Enantiophyllum Uline	Baisha, Hainan, China	Dp32	-	PCR amplicon sequenced	-	PCR amplicon sequenced	PCR amplicon sequenced	-	-
Dioscorea persimilis	Sect. Enantiophyllum Uline	Baisha, Hainan, China	Dp34	-	PCR amplicon sequenced	-	PCR amplicon sequenced	-	-	-
Dioscorea persimilis	Sect. Enantiophyllum Uline	Baisha, Hainan, China	Dp36	-	PCR amplicon sequenced	-	PCR amplicon sequenced	PCR amplicon sequenced	-	-
Dioscorea persimilis	Sect. Enantiophyllum Uline	Qiongzhong, Hainan, China	Dp54	PCR amplicon sequenced	PCR amplicon sequenced	PCR amplicon sequenced	PCR amplicon sequenced	PCR amplicon sequenced	PCR amplicon sequenced	PCR amplicon sequenced
Dioscorea persimilis	Sect. Enantiophyllum Uline	Qiongzhong, Hainan, China	Dp57	-	PCR amplicon sequenced	-	PCR amplicon sequenced	PCR amplicon sequenced	-	-
Dioscorea persimilis	Sect. Enantiophyllum Uline	Qiongzhong, Hainan, China	Dp62	-	-	-	-	PCR amplicon sequenced	-	-
Dioscorea persimilis	Sect. Enantiophyllum Uline	Qiongzhong, Hainan, China	Dp71	-	PCR amplicon sequenced	-	PCR amplicon sequenced	PCR amplicon sequenced	-	-
Dioscorea persimilis	Sect. Enantiophyllum Uline	Lingao, Hainan, China	Dp89	-	PCR amplicon sequenced	-	PCR amplicon sequenced	PCR amplicon sequenced	-	-
Dioscorea bulbifera	Sect. Opsophyton Mine	Fuzhou, Fujian, China	Db1	PCR amplicon sequenced	PCR amplicon sequenced	PCR amplicon sequenced	PCR amplicon sequenced	PCR amplicon sequenced	PCR amplicon sequenced	PCR amplicon sequenced
Dioscorea bulbifera	Sect. Opsophyton Mine	Yunnan, China	Db2	PCR amplicon sequenced	PCR amplicon sequenced	PCR amplicon sequenced	PCR amplicon sequenced	PCR amplicon sequenced	PCR amplicon sequenced	PCR amplicon sequenced
Dioscorea cirrhosa	Sect. Enantiophyllum Uline	Guangxi, China	Dc1	PCR amplicon sequenced	PCR amplicon sequenced	-	PCR amplicon sequenced	PCR amplicon sequenced	PCR amplicon sequenced	PCR amplicon sequenced
Dioscorea hispida	Sect. Lasiophyton Uline	Yunnan, China	Dh1	PCR amplicon sequenced	PCR amplicon sequenced	PCR amplicon sequenced	PCR amplicon sequenced	PCR amplicon sequenced	PCR amplicon sequenced	PCR amplicon sequenced
Dioscorea arachidna	Sect. Lasiophyton Uline	Yunnan, China	Dar1	PCR amplicon sequenced	PCR amplicon sequenced	PCR amplicon sequenced	PCR amplicon sequenced	PCR amplicon sequenced	PCR amplicon sequenced	PCR amplicon sequenced
Dioscorea arachidna	Sect. Lasiophyton Uline	Yunnan, China	Dar2	PCR amplicon sequenced	PCR amplicon sequenced	PCR amplicon sequenced	PCR amplicon sequenced	PCR amplicon sequenced	PCR amplicon sequenced	PCR amplicon sequenced
Dioscorea yunnanensis	Sect. Shannicorea Prain et Burkill	Yunnan, China	Dy1	PCR amplicon sequenced	-	PCR amplicon sequenced	PCR amplicon sequenced	PCR amplicon sequenced	PCR amplicon sequenced	PCR amplicon sequenced
Dioscorea yunnanensis	Sect. Shannicorea Prain et Burkill	Yunnan, China	Dy2	PCR amplicon sequenced	-	PCR amplicon sequenced	PCR amplicon sequenced	PCR amplicon sequenced	PCR amplicon sequenced	PCR amplicon sequenced
Dioscorea yunnanensis	Sect. Shannicorea Prain et Burkill	Yunnan, China	Dy3	PCR amplicon sequenced	PCR amplicon sequenced	PCR amplicon sequenced	PCR amplicon sequenced	PCR amplicon sequenced	PCR amplicon sequenced	PCR amplicon sequenced
Dioscorea kamoonensis Kunth	Sect. Lasiophyton Uline	Yunnan, China	Dk1	PCR amplicon sequenced	PCR amplicon sequenced	-	PCR amplicon sequenced	PCR amplicon sequenced	PCR amplicon sequenced	PCR amplicon sequenced
http://www.ebi.ac.uk/ena/data/view/PRJEB29179
