# Supplementary material for: Development of high‐resolution DNA barcodes for Dioscorea species discrimination and phylogenetic analysis
Source: Ecol Evol. 2019 Aug 22;9(18):10843–53. doi: 10.1002/ece3.5605 (PMC6787845; doi:10.1002/ece3.5605)
Supplement: Supplementary file 3 [file ECE3-9-10843-s003.xls]

## Sheet: Table S2
Table S2 Information for primers used in this study. Ten individuals from ten Dioscorea species (D. alata, D. opposita, D. esculenta, D. persimilis, D. bulbifera, D. cirrhosa, D. hispida, D. arachidna, D. kamoonensis Kunth, and D. yunnanensis) were used to estimate the amplification efficiency.
Primer name	Primer sequence(5'-3')	Primer location in D. rotundata genome		Amplicon(bp)	Amplified sequences	Amplification efficiency*
trnK-trnQ-F	AAGATTATAGTCGCACTTAAAAGCC	6888	6912	2151	trnK-UUU-trnQ-UUG	0/10
trnK-trnQ-R	GGGTAATTTGGCGAAGAA	9056	9039
trnK-psbK-F	ACCGTTGAGTTAGCAACCCG	6922	6941	2118	trnK-UUU-psbK	0/10
trnK-psbK-R	GGGTAATTTGGCGAAGAA	9056	9039
trnS-trnR-F	GGAGAAAGAGGGATTTGAACC	9828	9848	2132	trnS-GCU-trnR-UCU	0/10
trnS-trnR-R	GGTTTAGAAGACCTCTGTCCTATCC	11959	11935
atpF-F	TTTCTCGTTCTATCTCAGAGTATCC	13942	13966	668	atpF	9/10
atpF-R	GCCAAATCGACGACCTATGTATAA	14633	14610
rpoB-trnC-F	AATAGTATTTATTAGACGTATGCCGATA	29413	29440	709	rpoB-trnC-GCA	10/10
rpoB-trnC-R	GGGATAAAGGATTTGCAGTC	30140	30121
rpoB-petN-F1	AATTTATACTGATTAGTCGTAAATCG	29725	29750	1181	rpoB-petN	0/10
rpoB-petN-R1	GTGAAAGAATCGGGAGACGGT	30925	30905
rpoB-petN-F2	AATAGTATTTATTAGACGTATGCCGATA	29413	29440	1492	rpoB-petN	1/10
rpoB-petN-R2	GTGAAAGAATCGGGAGACGGT	30925	30905
rpoB-petN-F	GTACATTCCCTCATTTCCATCC	28793	28814	2363	rpoB-petN	0/10
rpoB-petN-R	CATTAAAGCAGCCCAAGC	31155	31138
trnD-trnT-F	CCACTGGTTATTGCCTACAATGTAT	33231	33255	1062	trnD-GUC-trnT-GGU	8/10
trnD-trnT-R	TATATGCATATGCACTCATTCAAGG	34317	34293
trnT-psbC-F	ATGGTAAGGCGTAAGTCATCGGT	34471	34493	1220	trnT-GGU-psbC	0/10
trnT-psbC-R	CTCCTAAAGCGAAATAAGCACAAG	35690	35667
psaA-ycf3-F	GATATCCAAGTCGATCCGGG	44525	44544	1110	psaA-ycf3+ycf3	10/10
psaA-ycf3-R	CACCGTAAAGATCAATTAACGAACT	45659	45635
trnT-trnL-F	TTACAAATGCGATGCTCTAACCTC	48609	48632	919	trnT-UGU-trnL-UAA	0/10
trnT-trnL-R	GTTTCCATACCAAGGCTCAAT	49527	49507
ndhJ-trnV-F1	TCATGCTTGACTAGCCAATCAGATA	51450	51474	2298	ndhJ-trnV-UAC	0/10
ndhJ-trnV-R1	AATAAGTTTGATCTGTTTTACCGAG	53772	53748
ndhJ-ndhC-F1	TCATGCTTGACTAGCCAATCAGATA	51450	51474	1993	ndhJ-ndhC	0/10
ndhJ-ndhC-R2	GTTCGCGATCAAAGAATTAG	53442	53423
ndhJ-trnV-F2	TCGATCTTGGTACCAATCCATAAC	52112	52135	1661	ndhJ-trnV-UAC	0/10
ndhJ-trnV-R1	AATAAGTTTGATCTGTTTTACCGAG	53772	53748
ycf4-cemA-F	AATAAATCGCCGCATCTTCC	62345	62364	967	ycf4-cemA	10/10
ycf4-cemA-R	CCAGTTAGTAATCCAAGGTTCCAGA	63311	63287
psbE-petL-F	AAACCTGTACTTACGAATAACCAAC	66616	66640	879	psbE-petL	2/10
psbE-petL-R	CAAACTAATTAATAGAGCCGGGG	67494	67472
psaJ-rpl20-F	TTTGGATCTTTGGCGGG	68620	68636	1371	psaJ-rpl20	0/10
psaJ-rpl20-R	GTAATATACAGGAATGATTGAAACA	70013	69991
clpP-psbB-F	ATAAATTCCCCTGCTTGTGCCT	71564	71585	2443	clpP-psbB	0/10
clpP-psbB-R	CCTAAACGGGTCATGAAGGGTATAA	74031	74007
clpP-F	ATAAATTCCCCTGCTTGTGCCT	71564	71585	1221	clpP	0/10
clpP-R	GATGAAACAATATATCAATGAGAGG	72808	72784
clpP-psbB-F	TATTACCAATTTGGTATTTTCTGAA	73033	73057	975	clpP-psbB	10/10
clpP-psbB-R	CCTAAACGGGTCATGAAGGGTATAA	74031	74007
rpl14-rpl16-F1	GCCCCGCTGTTATCTGCTAC	82438	82457	1100	rpl14-rpl16	2/10
rpl14-rpl16-R1	TAATGGAGAAGCTATAGGAACGGTG	83562	83538
rpl14-rpl16-F1	GCCCCGCTGTTATCTGCTAC	82438	82457	1019	rpl14-rpl16	10/10
rpl14-rpl16-R2	GGAACGAACCAAAAACAAAT	83475	83456
rpl16-F	TAGGCATTTTGGACGCAGC	82679	82697	1132	rpl16	0/10
rpl16-R	GGAAGGATGATAGAAAGAGAGAACA	83810	83786
ndhH-ndhA-F	AGCTTCTGGAATACCATGGGATCTT	117658	117682	1764	ndhH-ndhA	1/10
ndhH-ndhA-R	AAGAATTCCATATGTATGGATAGAA	119446	119422
trnL-ndhF-F	TGCCGCCACTCGGACTC	125748	125764	2191	trnL-UAG-ndhF	0/10
trnL-ndhF-R	TACATAAGAACCATGATTCCAACAG	127938	127914
*Rate of the number of Dioscorea species with success PCR amplification to 10 selected Dioscorea species.
