# Supplementary material for: Development of high‐resolution DNA barcodes for Dioscorea species discrimination and phylogenetic analysis
Source: Ecol Evol. 2019 Aug 22;9(18):10843–53. doi: 10.1002/ece3.5605 (PMC6787845; doi:10.1002/ece3.5605)
Supplement: Supplementary file 4 [file ECE3-9-10843-s004.xls]

## Sheet: Table S3
Table S3 Information for 47 SRAs of 18 Dioscorea species used for plastid related sequence assembly.
Species	Section	Code	Run	Total Reads	Biosample	geographic location	E-PCR result
							atpF	rpoB-trnC	trnD-trnT	psaA-ycf3	ycf4-cemA	clpP-psbB	rpl14-rpl16
Dioscorea baya	Sect. Enantiophyllum Uline	Dba-1	SRR6480929	143218540	SAMN08374329	Liberia	-	success	success	success	success	success	success
Dioscorea baya	Sect. Enantiophyllum Uline	Dba-2	SRR6480899	106266921	SAMN08374321	Cameroon	-	success	success	success	success	success	success
Dioscorea baya	Sect. Enantiophyllum Uline	Dba-3	SRR6480878	101506355	SAMN08374312	Republic of the Congo	-	success	success	success	success	success	success
Dioscorea baya	Sect. Enantiophyllum Uline	Dba-4	SRR6480900	98493106	SAMN08374318	Gabon	-	success	-	success	success	-	success
Dioscorea baya	Sect. Enantiophyllum Uline	Dba-5	SRR6480876	95905913	SAMN08374314	Cameroon	-	-	-	-	-	-	-
Dioscorea burkilliana	Sect. Enantiophyllum Uline	Dbur-1	SRR6480903	99175692	SAMN08374339	Cameroon	success	-	success	success	success	success	success
Dioscorea burkilliana	Sect. Enantiophyllum Uline	Dbur-2	SRR6480886	98285352	SAMN08374317	Gabon	-	-	-	-	success	-	-
Dioscorea burkilliana	Sect. Enantiophyllum Uline	Dbur-3	SRR6480879	95130406	SAMN08374313	Cameroon	-	-	-	-	-	-	-
Dioscorea cayenensis	Sect. Enantiophyllum Uline	Dca	SRR6480910	115549533	SAMN08374346	Cameroon	success	success	success	success	success	success	success
Dioscorea dumetorum	Sect. Lasiophyton Uline	Ddu-1	SRR6480908	109250079	SAMN08374344	Gabon	-	success	success	success	success	success	success
Dioscorea dumetorum	Sect. Lasiophyton Uline	Ddu-2	SRR6480895	102134571	SAMN08374325	Ethiopia	-	success	success	success	success	success	-
Dioscorea dumetorum	Sect. Lasiophyton Uline	Ddu-3	SRR6480932	97375685	SAMN08374336	Benin	-	success	success	success	success	success	success
Dioscorea dumetorum	Sect. Lasiophyton Uline	Ddu-4	SRR6480883	86875732	SAMN08374309	Benin	-	success	success	success	success	success	success
Dioscorea hirtiflora	Sect. Asterotricha	Dhi-1	SRR6480877	93004700	SAMN08374315	Senegal	success	success	success	-	success	success	success
Dioscorea hirtiflora	Sect. Asterotricha	Dhi-2	SRR6480923	90605781	SAMN08374335	Gabon	-	success	success	success	success	success	success
Dioscorea hirtiflora	Sect. Asterotricha	Dhi-3	SRR6480924	90280833	SAMN08374334	Guinea	-	-	-	-	-	success	-
Dioscorea hirtiflora	Sect. Asterotricha	Dhi-4	SRR6480892	73897242	SAMN08374326	Guinea	-	-	success	success	-	success	success
Dioscorea minutiflora	Sect. Enantiophyllum Uline	Dmi-1	SRR6480906	98813559	SAMN08374342	Gabon	-	-	-	success	success	-	-
Dioscorea minutiflora	Sect. Enantiophyllum Uline	Dmi-2	SRR6480926	82843790	SAMN08374332	Ghana	-	-	-	-	-	-	-
Dioscorea minutiflora	Sect. Enantiophyllum Uline	Dmi-3	SRR6480901	77845558	SAMN08374319	Gabon	-	-	-	-	-	-	-
Dioscorea preussii	Sect. Macrocarpaea	Dpre-1	SRR6480881	109099504	SAMN08374311	Gabon	success	success	success	success	success	success	success
Dioscorea preussii	Sect. Macrocarpaea	Dpre-2	SRR6480922	54702510	SAMN08374316	Cameroon	success	-	success	success	success	success	success
Dioscorea quartiniana	Sect. Botryosicyos	Dqu-1	SRR6480880	109692516	SAMN08374310	Benin	success	success	success	success	success	success	success
Dioscorea quartiniana	Sect. Botryosicyos	Dqu-2	SRR6480896	109199016	SAMN08374322	Malawi	success	-	success	success	success	success	success
Dioscorea quartiniana	Sect. Botryosicyos	Dqu-3	SRR6480928	95308419	SAMN08374330	Ethiopia	success	success	success	success	success	success	success
Dioscorea quartiniana	Sect. Botryosicyos	Dqu-4	SRR6480893	88693090	SAMN08374327	Republic of the Congo	-	-	success	success	-	success	success
Dioscorea sagittifolia	Sect. Enantiophyllum Uline	Ddag	SRR6480914	149334305	SAMN08374351	Cameroon	success	success	success	success	success	success	success
Dioscorea sansibarensis	Sect. Macroura	Dsan-1	SRR6480931	96442048	SAMN08374337	Benin	success	success	success	success	success	success	success
Dioscorea sansibarensis	Sect. Macroura	Dsan-2	SRR6480905	92872881	SAMN08374341	Gabon	success	success	success	success	success	success	success
Dioscorea schimperiana	Sect. Asterotricha	Dsc-1	SRR6480927	113777242	SAMN08374331	Ethiopia	-	-	success	success	success	success	success
Dioscorea schimperiana	Sect. Asterotricha	Dsc-2	SRR6480904	97012129	SAMN08374340	Cameroon	success	success	success	success	success	success	success
Dioscorea smilacifolia	Sect. Enantiophyllum Uline	Dsm-1	SRR6480915	130926335	SAMN08374350	Cameroon	-	-	-	-	success	-	-
Dioscorea smilacifolia	Sect. Enantiophyllum Uline	Dsm-2	SRR6480907	105595312	SAMN08374343	Gabon	-	-	-	success	-	success	-
Dioscorea smilacifolia	Sect. Enantiophyllum Uline	Dsm-3	SRR6480925	97779881	SAMN08374333	Liberia	-	-	success	success	-	-	-
Dioscorea togoensis	Sect. Enantiophyllum Uline	Dto-1	SRR6480912	146822059	SAMN08374349	Cote d'Ivoire	success	success	success	success	success	success	success
Dioscorea togoensis	Sect. Enantiophyllum Uline	Dto-2	SRR6480917	145795030	SAMN08374352	Cote d'Ivoire	-	success	-	success	success	success	success
Dioscorea togoensis	Sect. Enantiophyllum Uline	Dto-3	SRR6480919	114302974	SAMN08374354	Togo	-	-	success	success	success	success	success
Dioscorea villosa	NA	Dvi	SRR5602590	858275557	SAMN07138619	USA	success	success	success	success	success	success	success
Dioscorea bulbifera	Sect. Opsophyton Mine	Db-1	SRR6480898	163297848	SAMN08374320	Gabon	-	success	success	success	-	success	success
Dioscorea bulbifera	Sect. Opsophyton Mine	Db-2	SRR6480902	103903694	SAMN08374338	Cameroon	success	success	success	-	success	success	success
Dioscorea bulbifera	Sect. Opsophyton Mine	Db-3	SRR6480930	90707555	SAMN08374328	Liberia	-	success	success	success	success	success	success
Dioscorea bulbifera	Sect. Opsophyton Mine	Db-4	SRR6480894	72059533	SAMN08374324	Ethiopia	-	success	success	success	success	success	success
Dioscorea bulbifera	Sect. Opsophyton Mine	Db-5	SRR6480897	55219846	SAMN08374323	Cote d'Ivoire	-	-	-	-	-	-	-
Dioscorea rotundata	Sect. Enantiophyllum Uline	Dro-2	SRR1035139	549465913	SAMN02415017	Benin	success	success	success	success	success	success	success
Dioscorea abyssinica	Sect. Enantiophyllum Uline	Dab-1	SRR1035150	97357736	SAMN02415015	Benin	success	success	success	success	success	success	success
Dioscorea praehensilis	Sect. Enantiophyllum Uline	Dpra	SRR1035151	146139651	SAMN02415024	Benin	success	success	success	success	success	success	success
Dioscorea abyssinica	Sect. Enantiophyllum Uline	Dab-2	SRR2120219	1798513765	SAMN03891567	Benin	success	success	success	success	success	success	success
NA: Have no information for which section it belongs to.
