# Supplementary material for: Development of high‐resolution DNA barcodes for Dioscorea species discrimination and phylogenetic analysis
Source: Ecol Evol. 2019 Aug 22;9(18):10843–53. doi: 10.1002/ece3.5605 (PMC6787845; doi:10.1002/ece3.5605)
Supplement: Supplementary file 5 [file ECE3-9-10843-s005.xlsx]

## Sheet: Table S4
Table S4 Sequence characters for three chloroplast genome sequences from Dioscorea species used in this study
Plastid characters	D. rotundata	D. elephantipes	D. zingiberensis
Accession	KJ490011.1	EF380353.1	KP899622.1
Total length(bp)	155406	152609	153970
LSC length (bp)	85601	82777	83950
IR-1	25476	25509	25491
IR-2	25489	25509	25491
SSC length	18840	18814	19038
total genes	140	140	140
protein coding gene	94	94	94
tRNA	38	38	38
rRNA	8	8	8
